# Supplementary material for: Bioconversion of Mixed Alkanes to Polyhydroxyalkanoate by Pseudomonas resinovornas: Upcycling of Pyrolysis Oil from Waste-Plastic
Source: Polymers (Basel). 2022 Jun 28;14(13):2624. doi: 10.3390/polym14132624 (PMC9268961; doi:10.3390/polym14132624)
Supplement: Supplementary file 1 [file polymers-14-02624-s001.zip]

Archive with 1 entries (1 files):
- polymers-1785788-supplementary.pdf
